# Supplementary material for: Polymorphism and the Red Queen: the selective maintenance of allelic variation in a deteriorating environment
Source: G3 (Bethesda). 2024 May 21;14(7):jkae107. doi: 10.1093/g3journal/jkae107 (PMC11228834; doi:10.1093/g3journal/jkae107)
Supplement: jkae107_Supplementary_Data [file jkae107_supplementary_data.zip]

Archive with 20 entries (20 files):
- Fig._S1_G3-2024-405115.pdf
- Fig._S2_G3-2024-405115.pdf
- Fig._S3_G3-2024-405115.pdf
- Fig._S4_G3-2024-405115.pdf
- Fig._S5_G3-2024-405115.pdf
- Fig._S6_G3-2024-405115.pdf
- Fig._S7_G3-2024-405115.pdf
- Fig._S8_G3-2024-405115.pdf
- Fig._S9_G3-2024-405115.pdf
- File_S1_G3-2024-405115.pdf
- File_S2_G3-2024-405115.pdf
- File_S3_G3-2024-405115.pdf
- File_S4_G3-2024-405115.pdf
- File_S5_G3-2024-405115.pdf
- File_S6_G3-2024-405115.pdf
- File_S7_G3-2024-405115.pdf
- File_S8_G3-2024-405115.pdf
- File_S9_G3-2024-405115.pdf
- Supplemental_Figure_Legends_G3-2024-405115.docx
- Supplemental_File_Legends_G3-2024-405115.docx
